# Supplementary material for: Exploring Metabolic Pathways of Anamorelin, a Selective Agonist of the Growth Hormone Secretagogue Receptor, via Molecular Networking
Source: Pharmaceutics. 2023 Nov 29;15(12):2700. doi: 10.3390/pharmaceutics15122700 (PMC10747546; doi:10.3390/pharmaceutics15122700)
Supplement: Supplementary file 1 [file pharmaceutics-15-02700-s001.zip]

Archive with 1 entries (1 files):
- pharmaceutics-2682863-supplementary.pdf
